# Supplementary material for: Identification of key gene networks controlling organic acid and sugar metabolism during star fruit (Averrhoa carambola) development
Source: BMC Plant Biol. 2024 Oct 10;24:943. doi: 10.1186/s12870-024-05621-4 (PMC11465491; doi:10.1186/s12870-024-05621-4)
Supplement: Supplementary file 5 — Supplementary Material 5 [file 12870_2024_5621_MOESM5_ESM.xlsx]

## Sheet: Table S1
Table S1. Content of sugar components of A. Carambola
Compounds	Young fruit stage	Hard fruit stage	Mature fruit stage	Total content	Proportion
Ribulose-5-phosphate	2370000	4620000	4020000	11000000	1.37
Glucosamine	401000	532000	516000	1450000	0.18
D(+)-Melezitose O-rhamnoside	24000	13000	10800	47800	0.01
Maltotetraose	25800	67000	326000	419000	0.05
Trehalose 6-phosphate	1360000	10900000	5720000	18000000	2.23
D(+)-Melezitose	592000	464000	1220000	2280000	0.28
D-(+)-Sucrose	25000000	24200000	53600000	103000000	12.75
D-(+)-Glucono-1,5-lactone	582000	739000	817000	2140000	0.27
D(+)-Glucose	1840000	1310000	2480000	5640000	0.7
DL-Arabinose	712000	383000	372000	1470000	0.18
N-Acetyl-D-glucosamine	253000	264000	376000	892000	0.11
D-Glucose 6-phosphate	63700000	49100000	42400000	155000000	19.26
D-Sedoheptuiose 7-phosphate	3660000	4550000	3100000	11300000	1.4
D-Fructose 6-phosphate	21300000	31100000	21000000	73400000	9.11
Galactinol	1400000	1700000	3990000	7100000	0.88
Glucose-1-phosphate	65300000	49200000	43200000	158000000	19.57
D-(+)-Mannose	2580000	2460000	4500000	9550000	1.18
D-(+)-Galactose	558000	121000	95000	774000	0.1
D-Fructose 6-phosphate-disodium salt	65900000	49000000	44300000	159000000	19.76
Galactinol Dihydrate	9	9	9	27	0.001
Melibiose	12600000	19500000	49100000	81300000	10.09
Panose	1080000	913000	2140000	4140000	0.51

## Sheet: Table S2
Table S2. Content of organic acids components of A. Carambola
Compounds	Young fruit stage	Hard fruit stage	Mature fruit stage	Total content	Proportion
Sinapoyl malate	123000	254000	168000	544000	0.05
5-Aminolevulinate	207000	121000	191000	519000	0.05
Methylglutaric acid	17500	8870	14200	40600	0
p-Aminobenzoate	317000	353000	222000	892000	0.09
5-O-p-Coumaroyl shikimic acid	470000	88600	13300	572000	0.06
Anisic acid O-feruloyl hexoside	1480000	184000	624000	2290000	0.22
8-Methyl-2-oxo-4-phenyl-2H-chromen-7-yl 4-(hexyloxy)benzoate	185000	259000	2930000	3370000	0.33
10-Formyl-THF	16100000	10900000	22900000	49900000	4.82
4-Hydroxy-3-methoxymandelate	183000	321000	151000	655000	0.06
Syringaldehyde O-glucoside	96700	78600	30700	206000	0.02
Anthranilate O-hexosyl-O-hexoside	139000	62500	73700	276000	0.03
Argininosuccinate	1040000	2400000	1610000	5060000	0.49
Citramalate	620000	51700	31700	703000	0.07
Kynurenic acid O-hexside	1290000	942000	1060000	3290000	0.32
2,5-dihydroxy benzoic acid O-hexside	28400000	3980000	2920000	35300000	3.4
Gallic acid O-Hexoside	3020000	2100000	1210000	6320000	0.61
Quinic acid O-glucuronic acid	9	8120	9	8140	0
5-O-p-coumaroyl shikimic acid O-hexoside	92400	9	9	92400	0.01
3-O-p-coumaroyl shikimic acid O-hexoside	188000	126000	73500	388000	0.04
3-O-p-Coumaroyl quinic acid	2580000	115000	34700	2730000	0.26
3-O-p-Coumaroyl shikimic acid	233000	24000	6420	263000	0.03
Diethyl phosphate	1500000	1670000	2620000	5790000	0.56
2-Isopropylmalate	962000	9	9	962000	0.09
Syringic acid O-glucoside	1520000	1780000	534000	3830000	0.37
2-Aminoethanesulfonic acid	2200000	3270000	2450000	7920000	0.76
2-Aminoethanesulfinic acid	40600	3130	5360	49100	0
Kynurenic acid	381000	55200	71700	508000	0.05
2–furanoic acid	106000	49900	21800	178000	0.02
Benzoic acid	535000	819000	724000	2080000	0.2
Glutaric acid	1300000	276000	118000	1690000	0.16
Azelaic acid	8350000	3310000	3780000	15400000	1.49
2-Methylsuccinic acid	7730000	3550000	3110000	14400000	1.39
Terephthalic acid	7610000	5820000	5160000	18600000	1.79
Phthalic acid	736000	558000	456000	1750000	0.17
4-Guanidinobutyric acid	249000	78800	119000	446000	0.04
(3,4-Dimethoxyphenyl) acetic acid	200000	204000	171000	575000	0.06
Shikimic acid	1690000	1180000	1030000	3900000	0.38
Chlorogenic acid (3-O-Caffeoylquinic acid)	5870	34800	9	40700	0
Vanillin	55000	348000	2200000	2600000	0.25
Methylmalonic acid	75600000	28800000	18400000	123000000	11.84
Gallic acid	574000	287000	183000	1040000	0.1
2-Picolinic acid	396000	162000	219000	776000	0.07
Homogentisic acid	1050000	478000	399000	1930000	0.19
D-Pantothenic dcid	58900	253000	408000	720000	0.07
3-Hydroxy-3-methyl butyric acid	366000	162000	78300	606000	0.06
D-Erythronolactone	69200	94500	192000	355000	0.03
Ethyl 3,4-Dihydroxybenzoate (Ethyl protocatechuate)	100000	22400	9	123000	0.01
Chlorogenic acid methyl ester	88500	247000	81500	417000	0.04
2,5-dihydroxybenzoic acid (Gentisic acid)	1180000	349000	107000	1640000	0.16
Neochlorogenic acid (5-O-Caffeoylquinic acid)	87300	38800	9	126000	0.01
p–Hydroxyphenyl acetic acid	38700000	162000	9	38800000	3.75
Succinic acid	73900000	27800000	17400000	119000000	11.48
Creatine	64100	48900	69600	183000	0.02
Creatinine	14000	30800	35100	79900	0.01
Suberic acid	144000	133000	185000	462000	0.04
L-(+)-Tartaric acid	1100000	836000	534000	2470000	0.24
L(-)-Malic acid	2290000	822000	859000	3970000	0.38
Quinic acid	234000000	67900000	40300000	342000000	32.98
2-Hydroxybutanoic acid	92100	114000	89400	295000	0.03
Citric acid	37600000	9970000	8910000	56400000	5.45
(S)-(-)-2-Hydroxyisocaproic acid	38300	9	9	38400	0
3-(3-hydroxyphenyl)propionate acid	526000	42500	150000	719000	0.07
3-Aminosalicylic acid	166000	9	9	166000	0.02
A-Ketoglutaric acid	3420000	629000	469000	4520000	0.44
α-Hydroxyisobutyric acid	26200	30100	20800	77100	0.01
Cis-Aconitic acid	367000	315000	299000	981000	0.09
"3,4-Dihydroxybenzeneacetic acid"	459000	102000	9	561000	0.05
3-Hydroxyanthranilic acid	9	20300	9	20300	0
4-Hydroxybenzaldehyde	725000	377000	478000	1580000	0.15
4-Acetamidobutyric acid	340000	134000	114000	588000	0.06
"2,3-Dihydroxybenzoic acid"	5030000	1800000	561000	7390000	0.71
4-Hydroxy-2-oxoglutaric acid	715000	1240000	1980000	3930000	0.38
Guanidinoethyl sulfonate	1140000	3060000	2390000	6590000	0.64
1-O-Caffeoyl quinic acid	9	17200	9	17200	0
4-Hydroxybenzoic acid	5670000	3710000	1610000	11000000	1.06
trans-Citridic acid	33100	31600	23800	88600	0.01
ethylmalonate	40200	9	9	40200	0
2-(Formylamino)benzoic acid	948000	158000	48200	1150000	0.11
Aminomalonic acid	2770000	982000	618000	4370000	0.42
(Rs)-Mevalonic acid	154000	49000	61800	265000	0.03
"2,4-Dihydroxybenzoic acid"	5240000	1520000	618000	7380000	0.71
"trans,trans-Muconic acid"	904000	492000	626000	2020000	0.2
2-Methylglutaric acid	4030000	2010000	1050000	7080000	0.68
5-hydroxyhexanoic acid	329000	128000	61500	518000	0.05
D-Xylonic acid	11300000	5540000	5580000	22400000	2.16
Benzyl salicylate	21200	30000	9	51200	0
Ethyl caffeate	233000	9	9	233000	0.02
Phosphoenolpyruvate trisodium salt	2030000	6000000	5660000	13700000	1.32
D-Galacturonic acid	3070000	8130000	13600000	24800000	2.39
Plantamajoside	44300	9	9	44300	0
Propyl gallate	9	324000	271000	595000	0.06
Salicin	112000	103000	75000	291000	0.03
Benzyl acetate	12600	103000	52600	168000	0.02
Isochlorogenic acid B	4140000	896000	497000	5530000	0.53
D-tartaric acid	1200000	849000	512000	2560000	0.25
Pentagalloylglucose	165000	309000	292000	766000	0.07
Cynarin	203000	18600	2340	224000	0.02
Citric acid monohydrate	4770000	6140000	4940000	15900000	1.53

## Sheet: Table S3
Table S3. Sugar metabolizing enzyme genes from A. carambola
Abbreviation for gene family name	A. carambola ID	Abbreviation for gene family name	A. carambola ID
AcSS1	Yangtao016795	AcINV1	Yangtao014215
AcSS2	Yangtao009870	AcINV2	Yangtao015855
AcSS3	Yangtao014043	AcINV3	Yangtao005598
AcSS4	Yangtao006975	AcINV4	Yangtao019676
AcSS5	Yangtao006983	AcINV5	Yangtao021305
AcSS6	Yangtao023303	AcINV6	Yangtao010963
AcSS7	Yangtao023209	AcINV7	Yangtao011615
AcSPS1	Yangtao020021	AcINV8	Yangtao014800
AcSPS2	Yangtao011757	AcINV9	Yangtao014801
AcSPS3	Yangtao007584	AcINV10	Yangtao014799
AcSPS4	Yangtao006565	AcINV11	Yangtao016183
AcFRK1	Yangtao000829	AcINV12	Yangtao016184
AcFRK2	Yangtao002974	AcINV13	Yangtao006852
AcFRK3	Yangtao004077	AcINV14	Yangtao003137
AcFRK4	Yangtao004653	AcINV15	Yangtao002719
AcFRK5	Yangtao004654	AcINV16	Yangtao006853
AcFRK6	Yangtao006216	AcINV17	Yangtao003752
AcFRK7	Yangtao008971	AcINV18	Yangtao009425
AcFRK8	Yangtao009348	AcINV19	Yangtao002718
AcFRK9	Yangtao010686	AcINV20	Yangtao002717
AcFRK10	Yangtao013649	AcINV21	Yangtao001751
AcFRK11	Yangtao014910	AcHXK1	Yangtao001360
AcFRK12	Yangtao017541	AcHXK2	Yangtao002363
AcFRK13	Yangtao017963	AcHXK3	Yangtao014808
AcFRK14	Yangtao018780	AcFRK15	Yangtao021727
Yangtao011573	Yangtao011574	Yangtao017130	Yangtao018137
AcSUC1	AcSUC2	AcSUC3	AcSUC4
AcMFS1	Yangtao000197	AcMFS38	Yangtao019212
AcMFS2	Yangtao000449	AcMFS39	Yangtao009594
AcMFS3	Yangtao000794	AcMFS40	Yangtao009991
AcMFS4	Yangtao000795	AcMFS41	Yangtao010095
AcMFS5	Yangtao001011	AcMFS42	Yangtao010096
AcMFS6	Yangtao003870	AcMFS43	Yangtao010098
AcMFS7	Yangtao003965	AcMFS44	Yangtao011188
AcMFS8	Yangtao004684	AcMFS45	Yangtao011226
AcMFS9	Yangtao006144	AcMFS46	Yangtao011514
AcMFS10	Yangtao006429	AcMFS47	Yangtao011749
AcMFS11	Yangtao006502	AcMFS48	Yangtao011963
AcMFS12	Yangtao007247	AcMFS49	Yangtao011995
AcMFS13	Yangtao007277	AcMFS50	Yangtao011996
AcMFS14	Yangtao007301	AcMFS51	Yangtao013656
AcMFS15	Yangtao007302	AcMFS52	Yangtao013969
AcMFS16	Yangtao008090	AcMFS53	Yangtao014181
AcMFS17	Yangtao008091	AcMFS54	Yangtao014399
AcMFS18	Yangtao009169	AcMFS55	Yangtao014400
AcMFS19	Yangtao009465	AcMFS56	Yangtao014401
AcMFS20	Yangtao015211	AcMFS57	Yangtao020042
AcMFS21	Yangtao015568	AcMFS58	Yangtao020318
AcMFS22	Yangtao016326	AcMFS59	Yangtao020376
AcMFS23	Yangtao016421	AcMFS60	Yangtao020379
AcMFS24	Yangtao016712	AcMFS61	Yangtao021062
AcMFS25	Yangtao017542	AcMFS62	Yangtao021480
AcMFS26	Yangtao017543	AcMFS63	Yangtao022001
AcMFS27	Yangtao017544	AcMFS64	Yangtao022050
AcMFS28	Yangtao017545	AcMFS65	Yangtao023587
AcMFS29	Yangtao018470	AcMFS66	Yangtao023968
AcMFS30	Yangtao018471	AcMFS67	Yangtao023969
AcMFS31	Yangtao018472	AcMFS68	Yangtao014402
AcMFS32	Yangtao018473	AcMFS69	Yangtao014403
AcMFS33	Yangtao018474	AcMFS70	Yangtao014618
AcMFS34	Yangtao018475	AcMFS71	Yangtao014619
AcMFS35	Yangtao018596	AcMFS72	Yangtao014620
AcMFS36	Yangtao019210	AcMFS73	Yangtao014625
AcMFS37	Yangtao019211	AcMFS74	Yangtao014925
AcSWEET1	Yangtao007841	AcSWEET8	Yangtao009160
AcSWEET2	Yangtao014150	AcSWEET9	Yangtao019934
AcSWEET3	Yangtao019400	AcSWEET10	Yangtao018935
AcSWEET4	Yangtao005865	AcSWEET11	Yangtao008681
AcSWEET5	Yangtao009887	AcSWEET12	Yangtao014291
AcSWEET6	Yangtao019594	AcSWEET13	Yangtao019399
AcSWEET7	Yangtao012385

## Sheet: Table S4
Table S4. Organic acid metabolizing enzyme genes from A. carambola
Abbreviation for gene family name	A. carambola ID	Abbreviation for gene family name	A. carambola ID
AcVHP1	Yangtao014247	AcMDH1	Yangtao023990
AcVHP2	Yangtao006554	AcMDH2	Yangtao023996
AcVHP3	Yangtao001122	AcMDH3	Yangtao011989
AcVHP4	Yangtao000694	AcMDH4	Yangtao010565
AcVHA1	Yangtao000673	AcMDH5	Yangtao024039
AcVHA2	Yangtao004878	AcMDH6	Yangtao020902
AcVHA3	Yangtao014748	AcMDH7	Yangtao021902
AcALMT1	Yangtao008537	AcMDH8	Yangtao002361
AcALMT2	Yangtao004755	AcMDH9	Yangtao013496
AcALMT3	Yangtao013293	AcMDH10	Yangtao013103
AcALMT4	Yangtao004756	AcPEPC1	Yangtao005928
AcALMT5	Yangtao010971	AcPEPC2	Yangtao000017
AcALMT6	Yangtao000561	AcPEPC3	Yangtao017747
AcALMT7	Yangtao016862	AcCS1	Yangtao020906
AcALMT8	Yangtao008701	AcCS2	Yangtao020904
AcALMT9	Yangtao016861	AcCS3	Yangtao022688
AcALMT10	Yangtao002805	AcCS4	Yangtao022682
AcALMT11	Yangtao000956	AcGS1	Yangtao020906
AcALMT12	Yangtao016812	AcGS2	Yangtao022525
AcME1	Yangtao016283	AcGS3	Yangtao008134
AcME2	Yangtao007375	AcGS4	Yangtao010028
AcME3	Yangtao007225	AcIDH1	Yangtao003357
AcME4	Yangtao010457	AcIDH2	Yangtao011478
AcME5	Yangtao010739	AcIDH3	Yangtao021033
AcPIDH1	Yangtao018979	AcIDH4	Yangtao001094
AcPIDH2	Yangtao012987	AcGADPH1	Yangtao019078
AcACO1	Yangtao000377	AcGADPH2	Yangtao018216
AcACO2	Yangtao005769	AcGADPH3	Yangtao023601
AcACO3	Yangtao011437	AcGADPH4	Yangtao015923
AcACO4	Yangtao011902	AcGADPH5	Yangtao012494
AcGDH1	Yangtao005158	AcGADPH6	Yangtao020619
AcGDH2	Yangtao009506	AcGADPH7	Yangtao014634
AcGDH3	Yangtao004290	AcPEPCK1	Yangtao002375
AcGDH4	Yangtao016222	AcGAD2	Yangtao012981
AcGAD1	Yangtao012409	AcGAD3	Yangtao016811
AcGAD4	Yangtao002804	AcGAD5	Yangtao017351

## Sheet: Table S5
Table S5. The number of differential genes and metabolites in KEGG pathway was significantly enriched in young fruit stage vs hard fruit stage
Pathway name	The number of genes	The number of metabolites	Pathway ID
Metabolic pathways	188	82	ko01100
Biosynthesis of secondary metabolites	118	57	ko01110
Degradation of aromatic compounds	34	19	ko01120
Biosynthesis of antibiotics	34	21	ko01130
Phenylpropanoid biosynthesis	21	11	ko00940
Carbon metabolism	21	4	ko01200
Starch and sucrose metabolism	19	2	ko00500
Amino sugar and nucleotide sugar metabolism	18	3	ko00520
Phenylpropanoid biosynthesis	17	15	ko01200
Flavonoid biosynthesis	14	19	ko00941
Cysteine and methionine metabolism	14	5	ko00270

## Sheet: Table S6
Table S6. The number of differential genes and metabolites in KEGG pathway was significantly enriched in hard fruit stage vs mature fruit stage
Pathway name	The number of genes	The number of metabolites	Pathway ID
Metabolic pathways	143	34	ko01100
Biosynthesis of secondary metabolites	92	34	ko01110
Biosynthesis of antibiotics	25	8	ko01130
Degradation of aromatic compounds	18	13	ko01120
Carbon metabolism	15	4	ko01200
Biosynthesis of amino acids	15	4	ko01200
Phenylpropanoid biosynthesis	13	5	ko00940
Flavonoid biosynthesis	10	12	ko00941
Cysteine and methionine metabolism	8	3	ko00270
Arginine and proline metabolism	7	1	ko00330

## Sheet: Table S7
Table S6. The number of differential genes and metabolites in KEGG pathway was significantly enriched in young fruit stage vs mature fruit stage
Pathway name	The number of genes	The number of metabolites	Pathway ID
Metabolic pathways	252	93	ko01100
Biosynthesis of secondary metabolites	173	67	ko01110
Biosynthesis of antibiotics	60	22	ko01130
Degradation of aromatic compounds	51	24	ko01120
Biosynthesis of amino acids	30	15	ko01200
Phenylpropanoid biosynthesis	27	9	ko00940
Starch and sucrose metabolism	27	2	ko00500
Carbon metabolism	25	4	ko01200
Amino sugar and nucleotide sugar metabolism	19	3	ko00520
Flavonoid biosynthesis	18	22	ko00941

## Sheet: Table S8
Table S7. Transcription factor related gene ID of A. carambola
Abbreviation for gene family name	A. carambola gene ID	Abbreviation for gene family name	A. carambola gene ID
AcbHLH1	Yangtao000040	AcbZIP1	Yangtao002036
AcbHLH2	Yangtao000299	AcbZIP2	Yangtao002637
AcbHLH3	Yangtao000599	AcbZIP3	Yangtao005958
AcbHLH4	Yangtao003838	AcbZIP4	Yangtao008237
AcbHLH5	Yangtao007845	AcbZIP5	Yangtao018551
AcbHLH6	Yangtao008731	AcbZIP6	Yangtao008027
AcbHLH7	Yangtao009164	AcbZIP7	Yangtao017085
AcbHLH8	Yangtao010432	AcbZIP8	Yangtao004204
AcbHLH9	Yangtao011797	AcMYB1	Yangtao000275
AcbHLH10	Yangtao012070	AcMYB2	Yangtao004998
AcbHLH11	Yangtao012661	AcMYB3	Yangtao005760
AcbHLH12	Yangtao013118	AcMYB4	Yangtao006901
AcbHLH13	Yangtao013455	AcMYB5	Yangtao007758
AcbHLH14	Yangtao013869	AcMYB6	Yangtao007863
AcbHLH15	Yangtao014380	AcMYB7	Yangtao007934
AcbHLH16	Yangtao017093	AcMYB8	Yangtao009283
AcbHLH17	Yangtao017581	AcMYB9	Yangtao010967
AcbHLH18	Yangtao017769	AcMYB10	Yangtao012668
AcbHLH19	Yangtao019417	AcMYB11	Yangtao013207
AcbHLH20	Yangtao019423	AcMYB12	Yangtao013996
AcbHLH21	Yangtao021144	AcMYB13	Yangtao015706
AcbHLH22	Yangtao002382	AcMYB14	Yangtao016973
AcbHLH23	Yangtao002620	AcMYB15	Yangtao018087
AcbHLH24	Yangtao004501	AcMYB16	Yangtao018950
AcbHLH25	Yangtao011235	AcMYB17	Yangtao021358
AcbHLH26	Yangtao020452	AcMYB18	Yangtao021670
AcbHLH27	Yangtao021897	AcMYB19	Yangtao008866
AcbHLH28	Yangtao013006	AcMYB20	Yangtao008871
AcbHLH29	Yangtao016482	AcMYB21	Yangtao013307
AcC2H2-1	Yangtao000880	AcMYB22	Yangtao015729
AcC2H2-2	Yangtao001431	AcMYB23	Yangtao023824
AcC2H2-3	Yangtao009257	AcC2H2-7	Yangtao002602
AcC2H2-4	Yangtao016178	AcC2H2-8	Yangtao008227
AcC2H2-5	Yangtao017780	AcC2H2-9	Yangtao003386
AcC2H2-6	Yangtao018576	AcGRAS1	Yangtao019940
